# Supplementary material for: Chewable Tablets for Precise Unit Dosing of Animals
Source: J Pharm Innov. 2025 Dec 29;21(1):81. doi: 10.1007/s12247-025-10312-0 (PMC12748284; doi:10.1007/s12247-025-10312-0)
Supplement: Supplementary file 2 — Supplementary Material 2 (XLSX 15.7 KB) [file 12247_2025_10312_MOESM2_ESM.xlsx]

## Sheet: Sheet1
	Supplemental Table 1. Survey of PubMed articles based on the following search terms “((((((dosing OR dosage OR dose) AND (animal OR rat OR mouse OR mice OR rats)) AND (voluntary)) AND (consumption)) AND (drug OR pharmaceutical OR compound))) NOT (alcohol)”. Papers were categorized based on their primary dosing method. A short description of this method is provided alongside the PMID of each artic…
	Not Relevant (Involuntary Feeding, Oral Gavage, Injections, Infusions, Lacking Dosing Descriptions, etc.)	Relevant
		Liquid Formulations		Alternative Formulations		Dietary Chow
		Addictive	Non addictive	Addictive	Non addictive	Addictive	Non addictive
	PMID: 39751728 ketamine injections*	PMID: 40581209 oxycodone and quinine in drinking bottle#	PMID: 40394497 rizatriptan in drinking bottle#	PMID: 39894461 THC in peanut butter	PMID: 29749268 corticosterone in bread&		PMID: 40624065 high fat diet#
	PMID: 37530601 ketamine injections*	PMID: 40864746 ketamine in drinking bottle#	PMID: 40089597 NaCl in drinking bottle#	PMID: 39461370 THC in cookies&	PMID: 28855111 cereal w/ tetramethylene-disulfotetramine&		PMID: 39904931 diets with live biotherapeutic products#
	PMID: 36311865 ketamine injections*	PMID: 39135494 nicotine, saccharin, and quinine in drinking bottle#	PMID: 39345490 glucose via micropipette&	PMID: 39037062 THC in peanut butter	PMID: 22776122 antiparasitic drugs in honey		PMID: 37129617 high fat diet#
	PMID: 33387661 cocaine injections*	PMID: 37842014 methamphetamine in Ensure in petri dishes (measured by visual inspection)#	PMID: 37108960 review about the benefits of two bottle drinking method for methylphenidate#	PMID: 31812152 THC gelatin	PMID: 18596376 buprenorphine with Nutella&		PMID: 32825157 diet with partially hydrolyzed guar gum#
	PMID: 34050046 paclitaxel and oxaliplatin injections*	PMID: 34587831 methamphetamine in Ensure in petri dishes#	PMID: 32521164 spermidine in drinking bottle#	PMID: 30965351 THC gelatin			PMID: 31100290 high fat diet#
	PMID: 33385014 antimicrobial injections*	PMID: 33890131 nicotine in drinking bottle#	PMID: 32086249 sucrose in drinking bottle#	PMID: 29560440 methamphetamine oatmeal mash			PMID: 31079910 calcium diet in cows#
	PMID: 32353432 TNFα injections*	PMID: 30922821 methamphetamine in drinking bottle#	PMID: 27968756 oral recuperation fluid in drinking dish for five minutes#	PMID: 32107912 PCPA palatable gelatin cubes			PMID: 30807769 high fat diet#
	PMID: 31162770 cocaine injections*	PMID: 30488421 morphine in drinking bottle#	PMID: 26716948 branched chain amino acids in water in drinking bottle#				PMID: 28729214 milk fat globule membrane diet#
	PMID: 31863796 morphine injections*	PMID: 29282816 methamphetamine in drinking bottle#	PMID: 26041597 oral recuperation fluid in drinking dish for 5 minutes#				PMID: 28500829 high fat diet#
	PMID: 32012834 pinnatoxin G oral gavage*	PMID: 30315851 nicotine in drinking bottle#	PMID: 21260984 sucrose in drinking bottle#				PMID: 25594329 caley pea in horse diet#
	PMID: 30273593 CBD injections*	PMID: 29859324 morphine in drinking bottle#	PMID: 20035797 sweetened condensed milk in drinking bottle after naloxone treatment#				PMID: 25174878 diet with phosphorous#
	PMID: 28471224 saline injections*	PMID: 28867589 morphine in drinking bottle#	PMID: 39080504 tamoxifen in sweetened milk and syrup based formulations via micropipette&				PMID: 20066505 fluoride diet#
	PMID: 28158597 clinical study about licorice consumption during pregnancy	PMID: 28729075 morphine in drinking bottle#	PMID: 19264093 sucrose in drinking bottle#				PMID: 20193697 high fat diet#
	PMID: 25498794 morphine injections*	PMID: 28814751 morphine in drinking bottle#	PMID: 17320157 sucrose in drinking bottle#				PMID: 18333919 substances incorporated into maize diets for monkeys#
	PMID: 25193460 morphine injections*	PMID: 28508106 nicotine in drinking bottle#	PMID: 15840427 high fructose corn syrup in drinking bottle#				PMID: 18234242 ethyl oleate diet#
	PMID: 23901587 antibiotic injections*	PMID: 27853417 methamphetamine in drinking bottle#	PMID: 12467342 various salts in drinking bottle#				PMID: 12798966 ethinyl estradiol#
	PMID: 22001077 Losartan and Ang II solution injections*	PMID: 27380172 methamphetamine in drinking bottle#	PMID: 11714488 NaCl in drinking bottle#				PMID: 9749390 acetate diet#
	PMID: 25825304 report about iodine requirements	PMID: 26892296 morphine in drinking bottle#	PMID: 11557623 NaCl in drinking bottle#				PMID: 8750955 lysine deficient diet#
	PMID: 21571882 review about salmonella in egg and poultry production	PMID: 26397757 morphine in drinking bottle#	PMID: 11340342 testosterone in drinking bottle#				PMID: 8545467 copper deficient diet#
	PMID: 20086137 erythropoietin injections*	PMID: 26318101 nicotine in drinking bottle#	PMID: 9583237 NaCl in drinking bottle#				PMID: 8454540 fescue diet#
	PMID: 21240469 report about endocrine disruption	PMID: 25740289 methamphetamine in drinking bottle#	PMID: 8737903 quinine HCl solution in drinking bottle#				PMID: 3612304 protein enriched diet#
	PMID: 19854030 PCP injections and cannabinoid CB1 infusions*	PMID: 25459292 methamphetamine in drinking bottle#	PMID: 10188196 mixtures of aldicarb, atrazine, and nitrate in groundwater in drinking bottle#				PMID: 3623194 high fat diet#
	PMID: 19692616 nicotine infusions*	PMID: 24347393 nicotine in drinking bottle#	PMID: 2734328 aspartame in drinking bottle#				PMID: 15720969 chlamydospores in feed#
	PMID: 18947846 clinical study about stage 2 human African trypanosomiasis	PMID: 20974190 nicotine in drinking bottle#	PMID: 7146130 sucrose in drinking bottle#				PMID: 3235730 minerals in cow feed#
	PMID: 19034030 study about the effects of fish oil on O2 consumption during exercise	PMID: 19483179 nicotine in drinking bottle#	PMID: 39025662 capromorelin in condensed milk via pipette tip&
	PMID: 17904209 PCP injections*	PMID: 17570950 nicotine in drinking bottle#
	PMID: 17931780 topical metaflumizone	PMID: 19100280 nicotine in drinking bottle#
	PMID: 17928149 topical metaflumizone	PMID: 16800826 MDMA and THC in drinking bottle#
	PMID: 17638581 intragastric administration of noxious stimuli*	PMID: 15159130 saccharin and nicotine in drinking bottle#
	PMID: 15575370 oxymorphone and buprenorphine injections*	PMID: 14643841 nicotine in drinking bottle#
	PMID: 15143138 comparative study about nitrogenous waste handling	PMID: 12151044 nicotine in drinking bottle#
	PMID: 14724049 AM251 oral gavage*	PMID: 12191788 nicotine in drinking bottle#
	PMID: 11890958 insulin, 2-deoxy D-glucose, or saline injections*	PMID: 11834886 cocaine and morphine in drinking bottles#
	PMID: 10753095 review article about adolescent health and the environment	PMID: 10880696 cocaine in drinking bottle#
	PMID: 9784086 heroin and RU 51599 infusions*	PMID: 10828729 nicotine in drinking bottle#
	PMID: 1933336 serotonergic compounds and CRF antibody injections*	PMID: 8585307 morphine in drinking bottle#
	PMID: 2871827 somatostatin infusions*	PMID: 8208784 morphine in drinking bottle#
	PMID: 981372 Alloxan Monohydrate injections*	PMID: 4793443 THC in milk in drinking bottle#
	PMID: 12903908 plant lectins oral gavage*	PMID: 32105663 caffeine in drinking bottle#
	PMID: 4459980 impact of thyroxine on voluntary food intake in sheep	PMID: 20080124 PCP in drinking bottle for 30 minutes#
	Legend
	* = stressful (e.g., injections)
	# = imprecise dose or difficult-to-measure dosing, or animals receive variable doses
	& = training or habituation period required
